# Supplementary material for: Trypanocidal Activity of Dual Redox-Active Quinones: Trypanosoma cruzi Mitochondrion as a Target Organelle In Vitro and Anti-Inflammatory Properties In Vivo
Source: Pathogens. 2025 Dec 23;15(1):17. doi: 10.3390/pathogens15010017 (PMC12845226; doi:10.3390/pathogens15010017)
Supplement: Supplementary file 1 [file pathogens-15-00017-s001.zip]

Archive with 5 entries (5 files):
- Duarte et al figure S1.tif
- Duarte et al figure S2.tif
- Duarte et al figure S3.tif
- Duarte et al figure S4.tif
- Duarte et al supplementary figures.pdf
